# Supplementary material for: Preparation of Selenium-Based Drug-Modified Polymeric Ligand-Functionalised Fe3O4 Nanoparticles as Multimodal Drug Carrier and Magnetic Hyperthermia Inductor
Source: Pharmaceuticals (Basel). 2023 Jun 30;16(7):949. doi: 10.3390/ph16070949 (PMC10385492; doi:10.3390/ph16070949)
Supplement: Supplementary file 1 [file pharmaceuticals-16-00949-s001.zip]

Archive with 1 entries (1 files):
- pharmaceuticals-2437337-supplementary.pdf
